# Supplementary material for: Ultrasound-Guided Botulinum Toxin A as an Adjunct to Intraoperative Fascial Traction in Incisional Hernia Repair: Registry-Based Cohort Study
Source: Diagnostics (Basel). 2026 Mar 4;16(5):775. doi: 10.3390/diagnostics16050775 (PMC12985070; doi:10.3390/diagnostics16050775)
Supplement: Supplementary file 1 [file diagnostics-16-00775-s001.zip]

Archive with 2 entries (2 files):
- diagnostics-4122960-supplementary.pdf
- vid 1.mp4.zip
